# Supplementary material for: Synthesis and Electronic Properties of Novel Donor–π–Acceptor-Type Functional Dyes with a Carbonyl-Bridged Bithiophene π-Spacer
Source: Molecules. 2025 Jul 23;30(15):3084. doi: 10.3390/molecules30153084 (PMC12348573; doi:10.3390/molecules30153084)
Supplement: Supplementary file 1 [file molecules-30-03084-s001.zip]

Archive with 1 entries (1 files):
- molecules-3725933-supplementary.pdf
